# Supplementary material for: Engineering indel and substitution variants of diverse and ancient enzymes using Graphical Representation of Ancestral Sequence Predictions (GRASP)
Source: PLoS Comput Biol. 2022 Oct 24;18(10):e1010633. doi: 10.1371/journal.pcbi.1010633 (PMC9632902; doi:10.1371/journal.pcbi.1010633)
Supplement: S1 Table — Differential scanning calorimetry of an extant glucose oxidase from Aspergillus niger, the ancestor inferred at node N320, and the ancestor inferred at node N320 with a single amino acid change, based on marginal distributions. (XLSX) [file pcbi.1010633.s001.xlsx]

## Sheet: Sheet1
	Thermal transitions [°C]
	Tm1	Tm2
AnGOx	58.2	63.1
N320	67.4	70
N320 Y244E	71	73.9
